# Supplementary material for: Genome-wide identification of small heat-shock protein (HSP20) gene family in grape and expression profile during berry development
Source: BMC Plant Biol. 2019 Oct 17;19:433. doi: 10.1186/s12870-019-2031-4 (PMC6798335; doi:10.1186/s12870-019-2031-4)
Supplement: Supplementary file 2 — Additional file 2: Table S1. Primers used for the qRT-PCR reactions. [file 12870_2019_2031_MOESM2_ESM.xlsx]

## Sheet: Sheet1
Table S1. Primers used for the qRT-PCR reactions
Gene	Sequence ID		Sequence (5'-3')
name
VvHSP20-1	VIT_01s0010g02290	Forward	GAGTGGGACTGAAGGAAATGG
		Reverse	ATCTTGGGGTTGTCACTGGC
VvHSP20-11	VIT_04s0008g01590	Forward	ATCAGCGGAGAAAGGAAGC
		Reverse	CCATCTTGACAAACCGCAG
VvHSP20-14	VIT_06s0004g05770	Forward	TTCTGACCCATTTCCTCG
		Reverse	TCCCTTCTTCAACCTCCAC
VvHSP20-17	VIT_08s0058g00210	Forward	CTTCGCAGATTCAGACTTCC
		Reverse	GCTTCTTCACCTCCTCTTTCG
VvHSP20-18	VIT_09s0002g00640	Forward	CCTCTCCACCATTCCTACAG
		Reverse	CCCATCCTCTCTCTTCCTCTT
VvHSP20-19	VIT_09s0002g06790	Forward	ACGATTTTGTCCCTTCCCTG
		Reverse	GCATTTCGTAGCGGAGTTTG
VvHSP20-20	VIT_12s0028g01390	Forward	TGACAGTTGAGCTTCCAGGAG
		Reverse	TATGCTGGGATGGAGTCGT
VvHSP20-24	VIT_13s0019g02760	Forward	GACTTCGGTGCTCTATCGGT
		Reverse	ATCCTCCCTTCCTCAACCTC
VvHSP20-25	VIT_13s0019g02770	Forward	CGAACACTCGCATTGATTGG
		Reverse	ATCCTCCCTTCCTCAACCTC
VvHSP20-28	VIT_13s0019g02840	Forward	GAGGAGAAGAATGACAAGTGGC
		Reverse	TTGTTGACCTCTGCCTTGG
VvHSP20-31	VIT_13s0019g02930	Forward	GCCTTCGTCAACACCCGTAT
		Reverse	TCTCCTCCTGCTCTTTAGTCC
VvHSP20-39	VIT_16s0022g00510	Forward	AAGGTAAGCGTGGAGCAGAAC
		Reverse	CACCTTTGTTCATCTCAGCC
VvHSP20-42	VIT_18s0089g01270	Forward	TCTTTGCCCAACTTGTCGTC
		Reverse	GTTCCTGTTTGGAGGTTTCAC
VvHSP20-43	VIT_19s0014g05050	Forward	AAGGAGCCCAAGACAAAGG
		Reverse	TCAATCCTCCTCCAATCTGC
CYP707A4	VIT_18s0001g10500	Forward	ACCAATGACCAAATCGCAGAC
		Reverse	CGGTTACCTTCCTCGTTAGAT
NCED3	VIT_19s0093g00550	Forward	TTCGTAGTGGTTCCAGATCAGC
		Reverse	CAATCAGGGGCCTCTATCCATC
ubiquitin1	CA808925(GenBank Accession number)	Forward	GTGGTATTATTGAGCCATCCTT
		Reverse	AACCTCCAATCCAGTCATCTAC
